# Supplementary material for: Development of a clinical algorithm for treating urethral strictures based on a large retrospective single-center cohort
Source: F1000Res. 2017 Apr 24;5:2378. Originally published 2016 Sep 26. [Version 2] doi: 10.12688/f1000research.9427.2 (PMC5414819; doi:10.12688/f1000research.9427.2)
Supplement: Database of 470 patients from the Cohort II (modern cohort of our study) with full raw data — Median follow-up for patients in Cohort I was 96 months and in Cohort II – 64 months. [file f1000research-5-12402-s0000.tgz]

Archive with 1 entries (1 files):
- f44ac172-d022-4c5a-83aa-790ef04f39b9_Data.zip
